# Supplementary material for: Sodium Citrate Alleviates Virulence in Pseudomonas aeruginosa
Source: Microorganisms. 2022 May 18;10(5):1046. doi: 10.3390/microorganisms10051046 (PMC9145658; doi:10.3390/microorganisms10051046)
Supplement: Supplementary file 1 [file microorganisms-10-01046-s001.zip]

Archive with 1 entries (1 files):
- microorganisms-1710287-supplementary.pdf
